# Supplementary material for: Molecular characteristic of activin receptor IIB and its functions in growth and nutrient regulation in Eriocheir sinensis
Source: PeerJ. 2020 Sep 1;8:e9673. doi: 10.7717/peerj.9673 (PMC7473049; doi:10.7717/peerj.9673)
Supplement: Supplemental Information 4 [file peerj-08-9673-s004.xls]

## Sheet: Fig3A_PoM
Name	ActRIIB	β-actin	S27	UBE	expression level	Mean	SEM
Eyestalk	25.91	16.91	17.06	23.72	1.48224
Eyestalk	27.75	17.29	17.85	24.21	0.607565
Eyestalk	27.84	18.66	18.55	25.02	1.11042	1.06674	0.253439
Hepatopancreas	21.43	18.32	15.41	17.76	7.89594
Hepatopancreas	22.85	18.01	18.24	18.47	6.22372
Hepatopancreas	21.46	16.76	15.13	17.78	5.07865
Hepatopancreas	23.88	18.74	19.18	19.63	5.86085	6.26479	0.593888
Heart	22	14.45	15.13	17.82	2.06734
Heart	22.5	14.89	15.67	17.99	1.90674
Heart	22.15	13.97	15.06	16.84	1.30838	1.76082	0.230924
Gill	20.9	13.96	15.11	17.36	3.54171
Gill	21.36	13.34	14.59	17.68	2.13038
Gill	20.58	13.07	15.27	17.23	3.62449
Gill	21.18	13.95	15.54	16.92	2.90347	3.05001	0.346288
Stomach	29.37	20.98	20.03	23.98	0.727546
Stomach	26.08	16.79	19.46	22.35	1.62576
Stomach	26.29	15.37	18.38	20.67	0.535062	0.962788	0.336109
Intestine	23.03	14.52	15.41	20.18	1.89357
Intestine	21.41	12.31	14.9	17.5	1.67146
Intestine	23.87	14.68	16.62	19.86	1.34827
Intestine	24.13	16.08	16.96	20.75	2.06734	1.74516	0.155129
Walking leg muscle	25.15	10.74	16.25	18.95	0.166214
Walking leg muscle	25.18	10.39	16.26	18.83	0.146379
Walking leg muscle	23.74	9.31	15.34	17.73	0.194042	0.168878	0.0138237
Claw muscle	26.03	11.97	15.79	19.65	0.126843
Claw muscle	24.11	10.39	15.52	17.52	0.191371
Claw muscle	24.14	10.36	16.21	18.13	0.251351
Claw muscle	24.9	10.3	16.11	18.75	0.165066	0.183658	0.0261654
Pectoral muscle	22.97	9.31	14.15	16.88	0.206533
Pectoral muscle	23.7	10.28	15.92	17.42	0.265683
Pectoral muscle	23.96	10.28	15.9	18.36	0.274418
Pectoral muscle	24.03	9.68	15.41	17.65	0.172473	0.229777	0.0243345
Thoracic ganglia	22.17	14.89	16.43	19.03	3.63287
Thoracic ganglia	23.12	14.45	17.18	19.78	2.40235
Thoracic ganglia	24.01	15.84	16.56	19.47	1.44171
Thoracic ganglia	23.29	13.08	17.01	19.88	1.53097	2.25197	0.508747
Epidermis	28.47	21.02	20.37	26.4	2.59268
Epidermis	27.68	18.24	20.28	26.7	2.4756
Epidermis	25.97	18.76	20.64	23.03	4.25093	3.1064	0.57326

## Sheet: Fig3B_InM
Name	ActRIIB	β-actin	S27	UBE	expression level	Mean	SEM
Eyestalk	31.05	23.91	25.63	28.16	1.32664
Eyestalk	29.7	20.45	22.39	27.53	0.621766
Eyestalk	28.08	20.01	20.12	28.27	1.21233	1.05358	0.218413
Hepatopancreas	25.53	22.07	20.69	21.39	2.65942
Hepatopancreas	24.42	19.88	20.44	20.99	2.97821
Hepatopancreas	22.2	18.35	16.4	19.24	2.55699	2.73154	0.12683
Heart	22.25	13.36	15.06	17.55	0.387189
Heart	21.83	13.12	14.84	16.89	0.399918
Heart	23	14.43	15.21	19.09	0.435611
Heart	23.01	14.19	15.47	18.44	0.374	0.39918	0.0132462
Gill	22.16	16.56	14.76	19.27	1.1984
Gill	22.42	15.92	15.77	19.57	1.16833
Gill	22.71	16.67	16.03	20.4	1.46183
Gill	23.18	17.25	15.68	20.63	1.17374	1.25057	0.0707226
Stomach	26.42	16.89	18.44	23.33	0.403632
Stomach	27.43	18.87	20.61	23.82	0.585515
Stomach	24.24	14.3	15.91	21.06	0.33166	0.440269	0.0755365
Intestine	21.68	14.67	15.86	18.38	1.13376
Intestine	24.01	15.27	18.1	20.93	0.783377
Intestine	21.77	15.61	16.65	16.13	0.944602	0.953912	0.101253
Walking leg muscle	25.12	12.15	17.35	20.16	0.124232
Walking leg muscle	23.59	9.94	16.05	18.72	0.114317
Walking leg muscle	22.47	10.05	15.36	18.01	0.184426	0.140992	0.0219048
Claw muscle	25	10.38	15.76	19.28	0.0506876
Claw muscle	25.31	10.56	15.78	19.08	0.0408868
Claw muscle	23.92	10.31	15.5	18.78	0.0884564
Claw muscle	23.75	9.49	15.43	18.07	0.0687631	0.0621985	0.0104852
Pectoral muscle	24.56	11.08	16.67	19.03	0.0941504
Pectoral muscle	24.54	10.3	16.06	18.26	0.0579564
Pectoral muscle	22.71	9.54	14.23	17.74	0.100443
Pectoral muscle	23.57	10.26	15.86	18.5	0.113527	0.0915192	0.0118932
Thoracic ganglia	23.48	13.45	17.66	20.54	0.613206
Thoracic ganglia	22.1	14.59	16.33	19.02	1.07508
Thoracic ganglia	22.56	16.25	16.88	19.56	1.47541
Thoracic ganglia	22.06	15.99	17.05	18.9	1.75456	1.22956	0.248298
Epidermis	26.14	18.69	20.43	25.97	2.16512
Epidermis	24.04	19.78	19.84	19.72	2.4585
Epidermis	27.64	20.82	22.23	23.64	1.10786	1.91049	0.410155

## Sheet: Fig3C_ProM
Name	ActRIIB	β-actin	S27	UBE	expression level	Mean	SEM
Eyestalk	28.15	16.87	18.89	27.69	1.04006
Eyestalk	28.17	17.11	17.67	26.75	0.658231
Eyestalk	26.1	18.03	19.15	21.59	1.46071	1.053	0.231745
Hepatopancreas	21.98	18.61	16.41	20.82	12.9063
Hepatopancreas	22.44	19.07	17.13	21.1	13.147
Hepatopancreas	22.22	19.12	16.83	21.4	15.4907	13.848	0.824294
Heart	22	12.8	15.35	18.69	1.59107
Heart	22.19	13.36	16	19.28	2.11404
Heart	22.19	14.24	16.2	19.16	2.63902
Heart	22.09	13.8	15.16	18.51	1.72907	2.0183	0.234632
Gill	21.39	12.49	15.59	20.37	3.52266
Gill	22.03	12.37	15.8	21.01	2.67586
Gill	22.01	14.51	15.01	19.54	2.63902	2.94584	0.288605
Stomach	23.59	13.74	16.65	21.95	1.88339
Stomach	24.15	14.79	17.05	21.22	1.50873
Stomach	25.36	15.77	18.19	22.43	1.40769	1.59994	0.144697
Intestine	25.14	18.31	18.11	24.22	4.37717
Intestine	21.19	14.09	15.5	19.68	4.89056
Intestine	23.16	16.42	16.87	21.14	4.11246	4.46006	0.228411
Walking leg muscle	21.91	9.78	14.97	18.05	0.66588
Walking leg muscle	22.18	9.15	14.21	18.48	0.442372
Walking leg muscle	22.79	11.58	15.07	18.82	0.670511	0.592921	0.0752862
Claw muscle	24.21	11.85	15.58	20.69	0.462225
Claw muscle	22.95	10.42	15.28	19.77	0.600124
Claw muscle	24.7	10.71	15.54	20.68	0.25
Claw muscle	23.43	9.55	14.45	18.59	0.221186	0.383384	0.0900424
Pectoral muscle	23.37	10.96	16.22	19.65	0.614152
Pectoral muscle	22.49	9.55	14.89	18.94	0.509328
Pectoral muscle	23.6	9.69	14.69	18.72	0.221186
Pectoral muscle	22.48	9.46	15.11	18.03	0.428292	0.443239	0.0832214
Thoracic ganglia	23.44	14.06	17.72	21.77	2.76383
Thoracic ganglia	23.19	13.09	17.32	21.51	2.25532
Thoracic ganglia	21.53	14.34	15.55	18.77	3.35582	2.79166	0.317992
Epidermis	28.39	17.89	17.61	28.11	0.913831
Epidermis	27.65	15.28	17.88	26.6	0.627056
Epidermis	27.93	15.58	16.84	26.54	0.429283	0.656723	0.140662

## Sheet: Fig3D_E
Name	ActRIIB	β-actin	S27	UBE	expression level	Mean	SEM
Eyestalk	26.33	21.11	18.47	19.79	0.948246
Eyestalk	27.84	22.59	19.68	21.13	0.844791
Eyestalk	26.01	16.67	17.21	25.72	1.24833	1.04656	0.20177
Hepatopancreas	21.84	18.22	15.87	20.04	6.3496
Hepatopancreas	23	20.7	16.27	20.68	6.40856
Hepatopancreas	22.14	19.29	15.92	19.89	6.45313	6.40377	0.0299824
Heart	24.48	14.23	15.78	20.03	0.395934
Heart	23.93	13.47	15.61	18.79	0.351111
Heart	24.16	13.74	15.09	19.77	0.354371
Heart	23.44	13.44	14.64	18.87	0.398688	0.375026	0.0128958
Gill	22.95	14.37	16.17	18.66	0.941696
Gill	23.8	14.25	15.96	19.65	0.608502
Gill	21.64	10.69	15.41	17.82	0.689362	0.74652	0.100341
Stomach	26.21	13.42	17.29	23.16	0.289172
Stomach	26.24	14.07	17.29	22.15	0.260616
Stomach	24.35	12.79	15.94	20.85	0.389582
Stomach	28.01	16	17.8	24.42	0.22688	0.291563	0.0350655
Intestine	21.13	14.57	15.29	19.58	3.51453
Intestine	23.67	16.91	17.54	21.74	2.87454
Intestine	21.22	13.44	15.61	19.58	2.7384	3.04249	0.23927
Walking leg muscle	24.32	10.68	15.42	19.19	0.147624
Walking leg muscle	23.83	10.02	14.85	18.03	0.119355
Walking leg muscle	23.27	8.58	13.89	17.95	0.0992126
Walking leg muscle	22.48	8.62	13.87	17.53	0.156402	0.130649	0.013125
Claw muscle	24.43	10.84	14.23	18.93	0.101532
Claw muscle	23.33	10.46	13.48	17.62	0.12385
Claw muscle	25.13	10.47	14.73	20.35	0.0894154
Claw muscle	23.43	10.19	13.66	18.5	0.138696	0.113373	0.01105
Pectoral muscle	23.1	10.24	14.7	18.64	0.231647
Pectoral muscle	25.14	10.82	15.41	19.32	0.0887977
Pectoral muscle	23.76	9.32	14.47	18.68	0.11344
Pectoral muscle	24.28	10.72	15.29	20.34	0.193893	0.156944	0.033519
Thoracic ganglia	23.68	16.4	17.27	21.15	2.08012
Thoracic ganglia	23.48	16.28	17.06	20.96	2.11893
Thoracic ganglia	23.25	16.9	17.24	20.18	2.49666	2.2319	0.132853
Epidermis	28.87	19.13	18.35	27.65	0.616996
Epidermis	27.9	16.24	18.04	25.05	0.316439
Epidermis	28.11	17.62	16.93	27.17	0.47522	0.469552	0.0868096

## Sheet: Fig3E_Hp
Name	ActRIIB	β-actin	S27	UBE	expression level	Mean	SEM
PoM	21.43	18.32	15.41	17.76	1.27677
PoM	22.85	18.01	18.24	18.47	1.00637
PoM	21.46	16.76	15.13	17.78	0.821216
PoM	23.88	18.74	19.18	19.63	0.947698	0.925096	0.0546322
InM	25.53	22.08	20.69	21.39	1.39072
InM	24.42	19.88	20.44	20.99	1.55384
InM	22.2	18.35	16.4	19.24	1.33407	1.42621	0.0658756
ProM	21.98	18.61	16.41	20.82	2.38254
ProM	22.44	19.07	17.13	21.1	2.42699
ProM	22.22	19.12	16.83	21.4	2.85964	2.55639	0.152167
E	21.84	18.22	15.87	20.04	1.76847
E	23	20.7	16.27	20.68	1.78489
E	22.14	19.29	15.92	19.89	1.7973	1.78355	0.0083506

## Sheet: Fig3F_Mw
Name	ActRIIB	β-actin	S27	UBE	expression level	Mean	SEM
PoM	25.15	10.74	16.25	18.95	0.990801
PoM	25.18	10.39	16.26	18.83	0.872564
PoM	23.74	9.31	15.34	17.73	1.15669	1.00668	0.0824031
InM	25.12	12.15	17.35	20.16	2.38943
InM	23.59	9.94	16.05	18.72	2.19872
InM	22.47	10.05	15.36	18.01	3.54717
InM	23.82	9.77	15.59	18.04	1.38511	2.38011	0.445817
ProM	21.91	9.78	14.97	18.05	4.53154
ProM	22.18	9.15	14.21	18.48	3.01049
ProM	22.79	11.58	15.07	18.82	4.56305	4.03503	0.512348
E	24.32	10.68	15.42	19.19	1.51572
E	23.83	10.02	14.85	18.03	1.22547
E	23.27	8.58	13.89	17.95	1.01866
E	22.48	8.62	13.87	17.53	1.60585	1.34142	0.13476

## Sheet: Fig3G_Mc
Name	ActRIIB	β-actin	S27	UBE	expression level	Mean	SEM
PoM	26.03	11.97	15.79	19.65	0.712025
PoM	24.11	10.39	15.52	17.52	1.07425
PoM	24.14	10.36	16.21	18.13	1.41095
PoM	24.9	10.3	16.11	18.75	0.926588	1.03095	0.143329
InM	25	10.38	15.76	19.28	0.918064
InM	25.31	10.56	15.78	19.08	0.740549
InM	23.92	10.31	15.5	18.78	1.60214
InM	23.75	9.49	15.43	18.07	1.24545	1.12655	0.189909
ProM	24.21	11.85	15.58	20.69	2.9622
ProM	22.95	10.42	15.28	19.77	3.84593
ProM	24.7	10.71	15.54	20.68	1.60214
ProM	23.43	9.55	14.45	18.59	1.41748	2.45694	0.577042
E	24.43	10.84	14.23	18.93	0.981686
E	23.33	10.46	13.48	17.62	1.19748
E	25.13	10.47	14.73	20.35	0.864537
E	23.43	10.19	13.66	18.5	1.34102	1.09618	0.10684

## Sheet: Fig3H_Mp
Name	ActRIIB	β-actin	S27	UBE	expression level	Mean	SEM
PoM	22.97	9.31	14.15	16.88	0.914888
PoM	23.7	10.28	15.92	17.42	1.17691
PoM	23.96	10.28	15.9	18.36	1.2156
PoM	24.03	9.68	15.41	17.65	0.764012	1.01785	0.144513
InM	24.56	11.08	16.67	19.03	1.34568
InM	24.54	10.3	16.06	18.26	0.828362
InM	22.71	9.54	14.23	17.74	1.43561
InM	23.57	10.26	15.86	18.5	1.62263	1.30807	0.169987
ProM	23.37	10.96	16.22	19.65	3.10588
ProM	22.49	9.55	14.89	18.94	2.57576
ProM	23.6	9.69	14.69	18.72	1.11858
ProM	22.48	9.46	15.11	18.03	2.16595	2.24154	0.420866
E	23.1	10.24	14.7	18.64	1.76745
E	25.14	10.82	15.41	19.32	0.677519
E	23.76	9.32	14.47	18.68	0.865537
E	24.28	10.72	15.29	20.34	1.47939	1.19747	0.255747
