# Supplementary material for: Molecular characteristic of activin receptor IIB and its functions in growth and nutrient regulation in Eriocheir sinensis
Source: PeerJ. 2020 Sep 1;8:e9673. doi: 10.7717/peerj.9673 (PMC7473049; doi:10.7717/peerj.9673)
Supplement: Supplemental Information 5 [file peerj-08-9673-s005.xlsx]

## Sheet: Fig5 raw data
	RNAi	Control
0h	1.38404	0.739979
	0.965193	0.990038
	1.1036	0.762542
	1.1216	0.723078
	0.74169
	0.815386
24h	0.896405	0.559505
	0.625127	0.693622
	0.828681	0.83831
	0.654692
48h	0.212503	0.63532
	0.328862	0.596898
	0.257425	0.807885
72h	0.545464	0.804161
	0.746849	0.719744
	0.930163	0.504254
96h	0.619377	0.63679
	0.753784	0.785794
	0.60523	0.653181

## Sheet: Fig5 Mean&SEM
Times	RNAi group		Control group
Time	Expression Mean	Expression SEM	Expression Mean	Expression SEM
0h	1.02192	0.0952442	0.803909	0.0625673
24h	0.751226	0.066015	0.697146	0.0805034
48h	0.266263	0.0338795	0.680034	0.0648805
72h	0.740825	0.111094	0.676053	0.0892892
96h	0.659463	0.0473366	0.691922	0.0471739
