# Supplementary material for: Molecular characteristic of activin receptor IIB and its functions in growth and nutrient regulation in Eriocheir sinensis
Source: PeerJ. 2020 Sep 1;8:e9673. doi: 10.7717/peerj.9673 (PMC7473049; doi:10.7717/peerj.9673)
Supplement: Supplemental Information 6 [file peerj-08-9673-s006.xlsx]

## Sheet: ActRI
ActRI	Hepatopancreas
1	0.82		1: RNAi group
1	0.97		2: Control group
1	1.25
2	0.91
2	0.7
2	0.78
ActRI	Muscle
1	1.3
1	0.92
1	0.83
1	1.01
2	0.46
2	0.53
2	0.64
2	0.34
2	0.68

## Sheet: Smad3
Smad3	Hepatopancreas
1	1.2		1: RNAi group
1	0.94		2: Control group
1	0.77
1	1.15
2	1.02
2	1.23
2	1.22
Smad3	Muscle
1	1.85
1	1.81
1	1.66
1	0.72
1	0.51
1	0.49
2	0.68
2	1.19
2	0.8
2	0.52
2	0.7
2	1.07

## Sheet: Smad4
Smad4	Hepatopancreas
1	1.46		1: RNAi group
1	0.81		2: Control group
1	0.84
2	1.24
2	0.58
2	1.16
Smad4	Muscle
1	0.85
1	0.88
1	1.03
1	1.24
1	1.31
1	0.8
2	0.85
2	0.77
2	0.93
2	1.65
2	1.51
2	1.13

## Sheet: FoxO
FoxO	Hepatopancreas
1	1.26		1: RNAi group
1	0.96		2: Control group
1	1.02
1	0.96
1	0.84
2	0.77
2	0.43
2	0.27
2	0.52
2	0.24
FoxO	Muscle
1	0.91
1	1.17
1	1.05
1	0.9
2	0.85
2	0.67
2	0.49
2	0.49
2	7.6387

## Sheet: mTOR
mTOR	Hepatopancreas
1	1.04		1: RNAi group
1	1.03		2: Control group
1	1.24
1	1
1	0.83
1	0.9
2	0.72
2	0.64
2	0.88
2	1.01
mTOR	Muscle
1	0.85
1	1.11
1	0.75
1	1.13
1	1.11
1	1.13
2	1.19
2	1.39
2	0.76
2	1.2
2	1.01
2	0.96

## Sheet: CPT
CPT	Hepatopancreas
1	0.84		1: RNAi group
1	1.04		2: Control group
1	1.15
2	0.3
2	0.45
2	0.43
CPT	Muscle
1	0.96
1	1.15
1	0.9
2	1.71
2	2.49
2	2.32
2	2.3
2	3.23

## Sheet: FAS
FAS	Hepatopancreas
1	0.868541		1: RNAi group
1	0.961483		2: Control group
1	1.19748
2	0.558644
2	1.13813
2	0.385998
FAS	Muscle
1	0.85
1	1.14
1	0.79
1	0.71
1	1.83
2	0.35
2	0.01
2	0.05
2	0.03
2	0.24
2	0.18

## Sheet: FAE
FAE	Hepatopancreas
1	1.29		1: RNAi group
1	0.86		2: Control group
1	0.86
1	1.04
2	0.41
2	0.32
2	0.55
FAE	Muscle
1	1.1
1	1.24
1	0.89
1	0.83
2	0.07
2	0.26
2	0.12
2	0.06
2	0.04

## Sheet: Fig6 Mean&SEM
Hepatopancreas	Control group		RNAi group
	Expression Mean	Expression SEM	Expression Mean	Expression SEM
ActRI	1.01552	0.127196	0.794407	0.0594105
Smad3	1.01527	0.0992924	1.15655	0.0691216
Smad4	1.03825	0.210245	0.993624	0.20662
FoxO	1.00936	0.0707473	0.447651	0.0968482
mTOR	1.00809	0.0579049	0.812528	0.0824136
CPT	1.00846	0.0906635	0.38953	0.0476818
FAS	1.0092	0.0979	0.6943	0.22746
FAE	1.01427	0.101373	0.42816	0.0647086
Muscle	Control group		RNAi group
	Expression Mean	Expression SEM	Expression Mean	Expression SEM
ActRI	1.01412	0.100904	0.530576	0.061166
Smad3	1.17402	0.272035	0.827561	0.102643
Smad4	1.01849	0.0883031	1.14155	0.148609
FoxO	1.00593	0.0637526	0.627191	0.0854125
mTOR	1.01313	0.0695395	1.08518	0.0902755
CPT	1.00571	0.0770388	2.4112	0.24306
FAS	1.06518	0.205344	0.144204	0.0552494
FAE	1.01303	0.0943943	0.109788	0.040316
