# Supplementary material for: Molecular characteristic of activin receptor IIB and its functions in growth and nutrient regulation in Eriocheir sinensis
Source: PeerJ. 2020 Sep 1;8:e9673. doi: 10.7717/peerj.9673 (PMC7473049; doi:10.7717/peerj.9673)
Supplement: Supplemental Information 7 [file peerj-08-9673-s007.xlsx]

## Sheet: Table1 raw data
RNAi group (N=14)	First molt date	BW1(g)	Second molt date	MI (d)	BW2 (g)	HW (g)	HI (%)	WGR (%)	SGR (%/d)
1	2019-04-18	3.78	2019-05-28	40	5.28	0.28	0.0530303	0.396825	0.835505
2	2019-04-20	5.57	2019-06-14	55	8.09	0.46	0.0568603	0.452424	0.678607
3	2019-04-21	5.05	2019-06-13	53	6.81	0.34	0.0499266	0.348515	0.564158
4	2019-04-26	5.25	2019-06-15	50	7.71	0.35	0.0453956	0.468571	0.76858
5	2019-04-28	3.51	2019-06-13	46	4.78	0.24	0.0502092	0.361823	0.671358
6	2019-04-16	5.13	2019-05-31	45	7.1	0.44	0.0619718	0.384016	0.722198
7	2019-04-17	5.53	2019-06-06	50	7.75	0.33	0.0425806	0.401447	0.67501
8	2019-04-18	4.56	2019-06-01	44	6.88	0.38	0.0552326	0.508772	0.934764
9	2019-04-18	5.94	2019-06-11	54	8.03	0.38	0.0473225	0.351852	0.558288
10	2019-04-19	3.27	2019-06-01	43	5.18	0.25	0.0482625	0.584098	1.0698
11	2019-04-20	3.86	2019-05-27	37	5.39	0.31	0.0575139	0.396373	0.902374
12	2019-04-20	5.4	2019-06-05	46	7.95	0.49	0.0616352	0.472222	0.840811
13	2019-04-21	4.07	2019-05-21	30	6.55	0.36	0.0549618	0.609337	1.58607
14	2019-04-22	5.13	2019-05-26	34	7.21	0.37	0.0513176	0.405458	1.00107
Mean		4.71786		44.7857	6.765	0.355714	0.0525872	0.438695	0.843471
SD		0.863501		7.52614	1.16167	0.0737683	0.00580397	0.0822688	0.263736
Control group (N=14)	First molt date	BW1(g)	Second molt date	MI (d)	BW2 (g)	HW (g)	HI (%)	WGR (%)	SGR (%/d)
1’	2019-04-19	4.53	2019-06-13	55	5.35	0.35	0.0654206	0.181015	0.302499
2’	2019-04-19	3.69	2019-06-13	55	4.17	0.34	0.0815348	0.130081	0.222345
3’	2019-04-19	3.56	2019-06-14	56	5.13	0.4	0.0779727	0.441011	0.652402
4’	2019-04-19	3.55	2019-06-12	54	4.53	0.33	0.0728477	0.276056	0.451434
5’	2019-04-19	3.79	2019-06-22	64	4.81	0.36	0.0748441	0.269129	0.372392
6’	2019-04-27	3.93	2019-06-18	52	5.16	0.4	0.0775194	0.312977	0.523648
7’	2019-05-14	4.64	2019-06-30	47	5.63	0.36	0.0639432	0.213362	0.411479
8’	2019-05-16	5.25	2019-07-03	48	6.52	0.44	0.0674847	0.241905	0.451346
9’	2019-04-16	5.78	2019-05-30	44	8.19	0.58	0.0708181	0.416955	0.792069
10’	2019-04-17	6.03	2019-06-14	58	8.33	0.57	0.0684274	0.381426	0.557097
11’	2019-04-18	5.31	2019-05-27	39	6.84	0.45	0.0657895	0.288136	0.64922
12’	2019-04-19	3.77	2019-06-02	44	4.95	0.36	0.0727273	0.312997	0.618892
13’	2019-04-18	5.12	2019-05-26	38	6.59	0.45	0.0682853	0.287109	0.664208
14’	2019-04-18	4.68	2019-06-05	48	5.84	0.38	0.0650685	0.247863	0.461318
Mean		4.545		50.1429	5.86	0.412143	0.0709059	0.285716	0.509311
SD		0.850834		7.44061	1.28154	0.0794383	0.0054968	0.0859947	0.157124
BW1: body weight after the first molt
BW2: body weight after the second molt
WGR: weight gain rate; SGR: specific growth rate
MI: molting interval time
HW: weight of hepatosomatic
HI: hepatosomatic index
WGR=[(BW2-BW1)/BW1] ×100
SGR=(LnBW2-LnBW1) ×100/MI
HI=weight of hepatopancreas/BW2 ×100
