# Supplementary material for: Molecular characteristic of activin receptor IIB and its functions in growth and nutrient regulation in Eriocheir sinensis
Source: PeerJ. 2020 Sep 1;8:e9673. doi: 10.7717/peerj.9673 (PMC7473049; doi:10.7717/peerj.9673)
Supplement: Supplemental Information 8 [file peerj-08-9673-s008.xlsx]

## Sheet: Amino acid composition
Hepatopancreas	Control group				RNAi group
N=3	1	2	3		1	2	3
Asp	2.464	2.458	2.535		2.721	2.694	2.688
Thr	1.111	1.118	1.157		1.232	1.228	1.244
Ser	0.922	0.904	0.925		1.036	1.04	1.057
Glu	2.643	2.657	2.728		2.937	2.915	2.909
Gly	1.155	1.149	1.169		1.289	1.265	1.265
Ala	1.129	1.095	1.129		1.26	1.234	1.246
Val	1.152	1.136	1.168		1.317	1.294	1.269
Met	0.465	0.075	0.288		0.236	0.404	0.397
Ile	0.78	0.856	0.858		0.91	0.877	0.865
Leu	1.57	1.622	1.633		1.777	1.732	1.744
Tyr	1.111	1.111	1.086		1.175	1.183	1.168
Phe	1.13	1.114	1.174		1.232	1.285	1.203
His	0.557	0.563	0.565		0.602	0.613	0.576
Lys	1.443	1.419	1.483		1.583	1.582	1.575
Arg	1.534	1.517	1.555		1.587	1.603	1.562
Pro	1.117	1.033	1.008		1.097	1.142	1.105
Total	20.283	19.827	20.461		21.991	22.091	21.873
Muscle	Control group				RNAi group
N=3	1	2	3		1	2	3
Asp	3.429	3.666	3.478		3.768	3.873	4.029
Thr	1.575	1.644	1.595		1.723	1.771	1.857
Ser	1.513	1.608	1.515		1.651	1.667	1.752
Glu	4.956	5.232	4.882		5.36	5.489	5.631
Gly	2.121	2.171	2.077		2.089	2.159	2.242
Ala	2.269	2.261	2.161		2.313	2.399	2.464
Val	1.871	1.941	1.854		1.933	1.99	2.096
Met	0.225	0.277	0.208		0.672	0.801	0.508
Ile	1.509	1.583	1.518		1.672	1.647	1.688
Leu	2.515	2.605	2.491		2.715	2.769	2.834
Tyr	1.388	1.635	1.471		1.61	1.631	1.791
Phe	1.231	1.523	1.325		1.397	1.477	1.595
His	1.025	1.087	0.991		1.108	1.116	1.167
Lys	2.284	2.438	2.285		2.515	2.568	2.684
Arg	3.181	3.24	3.09		3.321	3.445	3.595
Pro	2.034	2.029	2.009		2.15	2.12	2.314
Total	33.126	34.94	32.95		35.997	36.922	38.247

## Sheet: Fatty acid composition
Hepatopancreas	Control group				RNAi group
N=3	1	2	3		1	2	3
C14:0	1.38695	1.40584	1.41083		1.31315	1.32077	1.35031
C14:1	0.213952	0.223964	0.225641		0.198547	0.210364	0.219841
C15:0	0.637142	0.634364	0.639837		0.60277	0.604516	0.615804
C16:0	21.8241	21.3272	21.5421		22.5589	22.2811	22.1949
C16:1	9.59441	9.48894	9.53524		9.75878	9.84462	9.78461
C17:0	0.381339	0.370792	0.378633		0.364802	0.369469	0.376173
C17:1	0.675828	0.676232	0.677779		0.622608	0.627069	0.634608
C18:0	2.82645	2.75256	2.78365		2.7991	2.86479	2.82048
C18:1n9t	0.192038	0.240048	0.264564		0.178931	0.151604	0.199606
C18:1n9c	31.1818	30.5757	30.6645		32.784	32.2728	32.352
C18:2n6t	0.119665	0.114989	0.115191		0.117834	0.121092	0.127338
C18:2n6c	23.1951	23.9322	23.5991		21.5777	21.6331	21.6728
C20:0	0.233404	0.218237	0.225668		0.235806	0.24035	0.243794
C18:3n6	0.30428	0.29923	0.304607		0.349701	0.381454	0.375819
C20:1n9	0.849179	0.824963	0.83768		0.877987	0.880659	0.875985
C18:3n3	2.10067	2.30696	2.23796		1.7432	1.86939	1.85283
C21:0	0.219232	0.232516	0.231975		0.231619	0.248251	0.242148
C20:2	0.808904	0.830536	0.836347		0.805	0.850673	0.86211
C22:0	0.243089	0.233826	0.241567		0.23987	0.250799	0.256645
C20:3n6	0.138456	0.064154	0.03884		0.160062	0.178176	0.180224
C22:1n9	0.152631	0.154919	0.16151		0.121477	0.119015	0.124701
C20:4n6	0.139082	0.154569	0.151602		0.101798	0.099592	0.112983
C20:3n3	0.206269	0.195604	0.202441		0.202487	0.23741	0.230642
C23:0	0.375293	0.426255	0.405141		0.333022	0.386322	0.37064
C22:2	0.156858	0.153073	0.148792		0.122524	0.172616	0.123375
C24:0	0.155375	0.152299	0.158564		0.140195	0.156038	0.162366
C20:5n3	0.765104	0.910807	0.85339		0.594009	0.674279	0.661657
C24:1n9	0.357992	0.313951	0.363602		0.449035	0.433326	0.479128
C22:6n3	0.565416	0.695469	0.649699		0.415043	0.520346	0.496485
Hepatopancreas	Control group				RNAi group
N=3	1	2	3		1	2	3
C14:0	1.34688	1.34804	1.40321		1.28946	1.35515	1.2617
C15:0	0.630999	0.503012	0.650202		0.594404	0.634211	0.55836
C16:0	21.7968	21.4686	22.3213		22.6788	23.1688	22.1806
C16:1	8.71471	7.98685	9.19072		8.97245	9.18501	8.81682
C17:0	0.457686	0.512004	0.428919		0.406044	0.514539	0.413543
C17:1	0.636759	0.695112	0.643244		0.535038	0.548043	0.54935
C18:0	3.70011	4.03655	3.40131		3.32422	3.12266	3.52042
C18:1n9c	30.4962	29.6864	30.999		31.7052	31.9209	31.6015
C18:2n6c	23.3544	22.7786	23.7422		22.7916	23.1158	22.9432
C20:1n9	0.920737	0.977761	0.913362		0.891018	0.851273	0.877018
C18:3n3	2.44322	2.38398	2.32823		2.02597	2.11995	2.13966
C20:2	1.10195	1.0908	0.971156		1.04887	1.00072	1.10926
C23:0	1.27117	1.39752	0.820583		0.921746	0.715368	1.16806
C20:5n3	1.85954	3.85926	1.30565		1.83582	1.11889	1.75238
C22:6n3	1.26889	1.27556	0.880914		0.979241	0.628724	1.10805
