# Supplementary material for: Molecular characteristic of activin receptor IIB and its functions in growth and nutrient regulation in Eriocheir sinensis
Source: PeerJ. 2020 Sep 1;8:e9673. doi: 10.7717/peerj.9673 (PMC7473049; doi:10.7717/peerj.9673)
Supplement: Supplemental Information 9 [file peerj-08-9673-s009.gz]

Archive with 1 entries (1 files):
- peerj-08-9673-s009
