# Supplementary material for: Molecular characteristic of activin receptor IIB and its functions in growth and nutrient regulation in Eriocheir sinensis
Source: PeerJ. 2020 Sep 1;8:e9673. doi: 10.7717/peerj.9673 (PMC7473049; doi:10.7717/peerj.9673)
Supplement: Supplemental Information 9 [file peerj-08-9673-s009.gz › peerj-08-9673-s009]

LOCUS       Seq1                    4916 bp    mRNA    linear   INV 14-DEC-2019
DEFINITION  [Eriocheir Sinensis activin receptor IIB].
ACCESSION   Seq1
VERSION
KEYWORDS    .
SOURCE      Eriocheir sinensis (Chinese mitten crab)
  ORGANISM  Eriocheir sinensis
            Eukaryota; Metazoa; Ecdysozoa; Arthropoda; Crustacea;
            Multicrustacea; Malacostraca; Eumalacostraca; Eucarida; Decapoda;
            Pleocyemata; Brachyura; Eubrachyura; Grapsoidea; Varunidae;
            Eriocheir.
REFERENCE   1  (bases 1 to 4916)
  AUTHORS   Wang,J., Wang,J. and Wang,C.
  TITLE     Direct Submission
  JOURNAL   Submitted (14-DEC-2019) Shanghai Ocean University, College Of
            Fisheries and Life Science, 999 Huchenghuan Rd, Shanghai, 201306,
            China
COMMENT     Bankit Comment: ALT EMAIL:d180100026@st.shou.edu.cn
            Bankit Comment: TOTAL # OF SEQS:1
            
            ##Assembly-Data-START##
            Sequencing Technology :: Sanger dideoxy sequencing
            ##Assembly-Data-END##
FEATURES             Location/Qualifiers
     source          1..4916
                     /organism="Eriocheir sinensis"
                     /mol_type="mRNA"
                     /isolation_source="Nanhui Experimental Station of Shanghai
                     Ocean University"
                     /db_xref="taxon:95602"
                     /country="China"
                     /collection_date="1-Apr-2019"
     CDS             619..2301
                     /codon_start=1
                     /product="Activin Receptor IIB"
                     /translation="MAGSRRVLYPPSTMMILLTLAAFPAISALIPEGMAQPSETPRPQ
                     VTHCELYNSTQCTGDNSLSPVCKKESHPCEDLEKANQCFVVWSNMSGTPEVIYKGCLW
                     NYKTCKDECISTEPVNSLTEQKPHLFCCCNNNNCNQNFSWQPKVEVPSTTPEGPLRNM
                     IPAATGLMAQGNRAYTGKRDKNLINILPPQEQDMVVQTVAWTLGTLILLVVTVTVLFY
                     LYRRQKMANFMAIPRVESTALVPPSPPMGLRPIQLREIKARGRFGAVWKANLHNDVIA
                     VKIFPVQDKQSWLVETEVYSLPQLSHENILHYIGAEKRGDSLQAEFWLITAYHERGSL
                     CDFLKANLVTWDELCKIGESMARGLMYMHEEQPASKCEALKPAIAHRDFKSKNVLLKN
                     DLTACIADFGLALTFHPGQSTGDTHGQVGTRRYMAPEVLEGAINFQRDAFLRIDMYAC
                     GLVLWELLSRCSSPDGPIPEYHLPFEEEVGQHPTLDDMQECVVTQKARPVIHDHWRKN
                     AAMMGLIDTMEECWDHDAEARLSASCVVERLASFSRNPQFSPTSNPQKESSI"
BASE COUNT     1311 a   1093 c   1228 g   1284 t
ORIGIN      
        1 aataccccat ggaaatttta aacagccaaa tatacaccag taaaacccat gtaatcaccc
       61 ttaaaaaccc gcagcggagg tttttagagg actccccgcc agtggattat gtctcctgaa
      121 aatactcgcc atattggatt tcgctaacaa atcgggcctg aaatactgct gctgggcgag
      181 gcattgcttg acgctgcacc ctgcgggccc cgaggcgagt ggcccagcgc actgtgatcg
      241 gtgggggggc acgagcaggt gatggtgtgc tgcagctgct gcaacaagtg tgacagtgct
      301 caaaattacc ctttccatga agaaggatac agtgaaaaat ctagaaccca tgtgctttgt
      361 tttacacagt gaagttcctc ttaaaatctg ttgctaaagt gaaggaaaaa cagcttgatg
      421 agagcccgag agggttgcca tcgatgcagg atatggacat gacacgggtc tgtccatgag
      481 gacagatgtg acatttggag gagctgaggt gccacacatg caagacctga ctggatcctg
      541 gctgagaggg atcacccaag gacaagtgag gggtggctga agctgaggag acccaaggca
      601 aggttggcca gctgtgtgat ggctggcagc agaagagtct tgtatcctcc atcaaccatg
      661 atgatcctgc taaccctggc agccttccct gccatctcgg ccctaatacc tgaagggatg
      721 gcacagcctt cggaaacccc ccggccccag gtgacgcact gtgagctata caacagcaca
      781 cagtgtactg gggacaactc tctctcgcct gtgtgtaaga aggaaagcca tccgtgtgag
      841 gacctagaga aggccaacca gtgctttgtg gtgtggagta acatgtctgg cacgccagaa
      901 gtaatctaca agggatgttt atggaattat aaaacttgca aagatgagtg catcagcact
      961 gagccagtga acagtcttac agagcagaag cctcacctgt tttgttgctg caacaacaac
     1021 aattgtaatc agaacttctc gtggcagcct aaggttgagg tccccagcac caccccagag
     1081 gggcctttaa gaaacatgat ccccgcagct actgggttaa tggcccaggg taacagggct
     1141 tacactggaa aaagggataa aaaccttata aacatcctgc caccccagga acaggacatg
     1201 gttgtacaga cggtggcttg gacccttggg accctcatcc tgttggtggt tacggtgaca
     1261 gttctcttct acctctatag gagacagaaa atggccaact ttatggcaat acctcgagtg
     1321 gagtccacag cccttgttcc tccctctcca ccgatgggct tgcgacccat acagctgagg
     1381 gagatcaaag ccagaggccg gtttggtgct gtgtggaagg ccaaccttca caatgacgtt
     1441 attgctgtca agatcttccc agtccaggat aaacagtcgt ggctggtgga gacggaggtg
     1501 tactccctcc ctcagctgtc ccatgagaat atcctacact acattggggc agagaagcgt
     1561 ggcgatagcc ttcaggctga gttttggctt attacagcct accatgagag aggctccttg
     1621 tgtgactttc taaaggccaa cctcgtgaca tgggatgaac tgtgcaagat tggcgagtca
     1681 atggcccggg ggttaatgta catgcatgag gagcaaccgg cttccaagtg tgaggccctc
     1741 aagcctgcca ttgcccaccg agacttcaaa agcaaaaatg tgttgctgaa gaatgacctg
     1801 actgcctgca ttgctgactt cggccttgct ttgaccttcc accctggaca gtcaactggt
     1861 gacactcatg gacaggtggg cacaaggagg tacatggccc ctgaagtctt ggaaggggcc
     1921 atcaatttcc agcgtgatgc cttcttacgc attgacatgt atgcctgtgg ccttgtgctg
     1981 tgggagctgc tgtccagatg ttcaagccca gatggaccca tacctgagta ccacttgcca
     2041 tttgaggagg aagttggcca gcatccaaca ttggacgaca tgcaggagtg tgtcgtcacc
     2101 caaaaggctc gacctgtcat ccacgaccat tggcggaaga atgctgccat gatgggattg
     2161 atagacacca tggaggagtg ctgggaccat gatgcagagg cccgtctctc agcttcatgt
     2221 gtggtggaga ggctggccag cttctcaagg aacccccagt tttcccctac ctcaaatcca
     2281 cagaaggagt cgagtatata aggccaaggt gtggtggcca cgtacctgga caagtacctg
     2341 tgctgtaacc gcctatgagg gtcctggtgc gggggagagc ccagccacca tgtcccgcag
     2401 gcaccagctg tgttgggggc ctcgtgtgtc ggcctcagta accctccccc ctcccttctc
     2461 caatcagctg cacaccacag ccagacactt ggtcatattc acagttaccc ggtgacacca
     2521 gttttgtctg gtcaaagagg gttgggttca gggaatttct cttcacattt gaaaaaaaaa
     2581 agtactttta ctctcagcat ctaaattggc actgatgggt gagagtctcc gttagttaga
     2641 tagatacgtc ttcctgtaat taattagtgc aatagtttga tatccctggc ggtgcttcaa
     2701 atgcattttt atggactgat gcaaaaatca tacttagcgg gaagtaaatt ttgggatcct
     2761 atagtccaac cataattgat ctggcttgtg tggttgggag aggggggagg cttaaagtgt
     2821 ggtgccaaag gggtcaacag ggaagttctg ggactgttag atagagccac ccaagtgaag
     2881 gtagcttgtg ggaattcact ccatggcctc atgactcccc ataggttgag atgctccata
     2941 acactaccct ctccagcatt attgttggga tcatgtttcc ttgtgttggg cttgaaaggg
     3001 ttaacaatat ttagctgtta ttattactgt ccaaaaaaga aattgatgtt ctttgaaata
     3061 cttacactta ttggtatcgg ctgtttattt atgttacgaa catgcaagaa ggaaaccctg
     3121 tacatttagt gcagactata gcatgcgcag ctgctaacat agaagaatga aagaggatct
     3181 catggtgcgt gttgccataa tggaagaagc accaagaggt aaaattattt tcgtaaagta
     3241 tctaaataaa atttcaagag gaatgttttc acgtgccacc cacacaggga ccgtcttggg
     3301 cattcctacc tctgaatcct cactgtaagt ctcctgatgt gagttgagga gctgtggtgc
     3361 tgcttccatc ttgtaggacg gctgtggaaa gtgaattctg aatcttcatc accatccgat
     3421 tgtttggtgt gtacgatgga gctggagatc gtgcatggaa agtggtgttc acagctgtca
     3481 gtgcatttcc tgtcaatgag aaacatggtg tctatttaac catcaacaga caattgcatc
     3541 cagccattca gttttgcagc tcagtgcagc ttcaagctca gtaactcagg caaaaggaaa
     3601 actatggttg tgcctccctg gcaagtgtct aatggcgtat ggggaagagt ggctgtgggt
     3661 tcgtctgtcc taaactgaaa tttcccatct gtgttgaaaa ctggatggat tgcagtgttc
     3721 taatcagtga agcttttgtt tttaattttt gcttagaaag actctatagt gtgaatgatt
     3781 tctacataaa aaggaaacat agtatttcag cccactatgt tcattatctg tgtgtcgtca
     3841 gtgccagcag agctccgaca ctgtctgctg ggctagtagg acacaagacg agcccagcca
     3901 ttgtgaggcc agtggagggc cacaatcggg ctgccccttt actgtcagct caggacaaac
     3961 ttcagtgacc accctgttac cactttgccc ccacacacgt acatacatac cctcatcttg
     4021 tatatatttg cgccttgttt gtagcattac acaagttgtc gccaacaaaa tgaaactagt
     4081 gattatttta aatgtggttt atttgtgaaa ccaatggtgc tttttttctt ctatttccaa
     4141 gatgaatgtt aattgttaaa cactgaatca agccagcatg agtgtggaaa caaagaggca
     4201 cattgcccac tcagcattgt aaatacctca ttattgtaca cagcattatg acttgtgaca
     4261 tccagacctc accatgacag atcctgaatg cttataagca gaattctatt acttcttgat
     4321 tgtgtatagt aagttctctc ttgtttggga actatagttg ttggaaagcc atagaaaggt
     4381 cattttattg atccagaaaa cttaaaagag gaaactaaag taaactctgg tctctgcaat
     4441 ttaattcttg tcattgtagt taagccatta agaggctatg agagagaaag agagagagag
     4501 agactgtaaa atgagaaaat agataaaagc aaagagaaaa ttgaactttg caaaactttg
     4561 accttgggag acttgagttc atctgctgtg aggccttctg aggcgaggac gaggcagtgt
     4621 gactgtcaaa cgaggactgg aggcgtcatg tgatagattg gatacgtaca gggacttttg
     4681 ggcacaggta ccgcctgtgc cttggggaac cacttgtcac tgttacaaga ctgtgtatgg
     4741 ggggaaattt gctattttct tgtacttcct tgaattaatt taattttatt ttatgttcat
     4801 tacttgttag gacaccccct ttatccttgt tgttccttgc aggcatgaat gtaatgtctc
     4861 atatatctgt atcccatgta gtagtataaa gtaatcgata ttgaaaaaaa aaaaaa
//
