# Supplementary material for: Molecular characteristic of activin receptor IIB and its functions in growth and nutrient regulation in Eriocheir sinensis
Source: PeerJ. 2020 Sep 1;8:e9673. doi: 10.7717/peerj.9673 (PMC7473049; doi:10.7717/peerj.9673)
Supplement: Supplemental Information 10 [file peerj-08-9673-s010.zip]

Archive with 4 entries (4 files):
- TR74101_c0_g1_i1.dna
- asmbl_20041.dna
- asmbl_65644.dna
- Esin016076.m1.dna
